# Supplementary material for: Molecular Diversity and Distribution of Whiteflies (Bemisia tabaci) in Cassava Fields Across South West and North Central, Nigeria
Source: Insects. 2024 Nov 20;15(11):906. doi: 10.3390/insects15110906 (PMC11594662; doi:10.3390/insects15110906)
Supplement: Supplementary file 1 [file insects-15-00906-s001.zip]

Archive with 1 entries (1 files):
- insects-3227905-supplementary.pdf
